# Supplementary material for: Experimental Investigations on Shear Thickening Fluids as “Liquid Body Armors”: Non-Conventional Formulations for Ballistic Protection
Source: Polymers (Basel). 2024 Aug 15;16(16):2305. doi: 10.3390/polym16162305 (PMC11359824; doi:10.3390/polym16162305)
Supplement: Supplementary file 1 [file polymers-16-02305-s001.zip]

Archive with 1 entries (1 files):
- polymers-3092250-supplementary.pdf
